# Supplementary material for: Effect of Systemic Steroid Use for Immune-Related Adverse Events in Patients with Non-Small Cell Lung Cancer Receiving PD-1 Blockade Drugs
Source: J Clin Med. 2021 Aug 23;10(16):3744. doi: 10.3390/jcm10163744 (PMC8397225; doi:10.3390/jcm10163744)
Supplement: Supplementary file 1 [file jcm-10-03744-s001.zip]

Archive with 1 entries (1 files):
- jcm-1327254-supplementary.pdf
